# Supplementary material for: The complete mitochondrial genome of a wild-collected Kappaphycus malesianus (Solieriaceae, Rhodophyta)
Source: Mitochondrial DNA B Resour. 2023 Mar 10;8(3):359–63. doi: 10.1080/23802359.2023.2183728 (PMC10013388; doi:10.1080/23802359.2023.2183728)
Supplement: Supplemental Material [file TMDN_A_2183728_SM1235.zip › suppl_data/Kmalesianus_mitogenome_TableS1.xlsx]

## Sheet: TableS1
Table S1. Protein-coding genes and ribosomal RNA genes in K. malesianus mitochondrial genome
Gene	Begin	End	Gene length	Protein length	Stop codon	Coding strand
ATP synthase subunits
atp4	13312	13854	543	181	TAA	R
atp6	219	986	768	256	TAA	F
atp8	999	1400	402	134	TAA	F
atp9	9246	9476	231	77	TAA	F
Apocytochrome B
cob	11857	13002	1146	382	TAA	R
Cytochrome C oxidase subunits
cox1	15609	17219	1611	537	TAA	R
cox2	14831	15616	786	262	TAA	R
cox3	13873	14691	819	273	TAA	R
NADH dehydrogenase subunits
nad1	7209	8189	981	327	TAA	F
nad2	5712	7199	1488	496	TAA	F
nad3	8201	8566	366	122	TAG	F
nad4	3977	5449	1473	491	TAA	F
nad4L	21079	21384	306	102	TAA	R
nad5	1415	3421	2007	669	TAA	F
nad6	11109	11714	606	202	TAA	F
ribosomal protein subunits
rpl16	17341	17745	405	135	TAA	R
rpl20	22826	23086	261	87	TAG	R
rps11	8703	9056	354	118	TAA	F
rps12	23252	23620	369	123	TAA	R
rps3	17752	18450	699	233	TAA	R
Succinate dehydrogenase subunits
sdh2	10162	10917	756	252	TAA	F
sdh3	9784	10161	378	126	TAA	F
sdh4	5458	5697	240	80	TAA	F
SecY-independent transporter protein
tatC	23622	24344	723	241	TAA	R
Ribosomal RNAs
rnl	18475	21058	2584	-	-	F
rns	21428	22786	1359	-	-	F
