# Supplementary material for: The complete mitochondrial genome of a wild-collected Kappaphycus malesianus (Solieriaceae, Rhodophyta)
Source: Mitochondrial DNA B Resour. 2023 Mar 10;8(3):359–63. doi: 10.1080/23802359.2023.2183728 (PMC10013388; doi:10.1080/23802359.2023.2183728)
Supplement: Supplemental Material [file TMDN_A_2183728_SM1235.zip › suppl_data/Kmalesianus_mitogenome_TableS2.xlsx]

## Sheet: TableS2
Table S2. Transfer RNA genes in the K. malesianus mitochondrial genome
	Type	tRNA		Anticodon	Intron
		Begin	End		Begin	End
1	Ala	33	106	TGC	-	-
2	Trp	123	194	TCA	-	-
3	Ile	3434	3962	GAT	3465	3920
4	Met	9058	9131	CAT	-	-
5	Cys	9135	9205	GCA	-	-
6	Pro	9499	9573	TGG	-	-
7	Ser	9583	9668	TGA	-	-
8	Phe	9696	9770	GAA	-	-
9	His	11000	10926	GTG	-	-
10	Gly	11021	11093	GCC	-	-
11	Leu	11717	11800	TAG	-	-
12	Leu	13128	13043	TAA	-	-
13	Gln	13217	13144	TTG	-	-
14	Gly	13306	13233	TCC	-	-
15	Asp	17332	17261	GTC	-	-
16	Met	23174	23101	CAT	-	-
17	Glu	23251	23178	TTC	-	-
18	Lys	24441	24367	TTT	-	-
19	Arg	24526	24452	ACG	-	-
20	Val	24604	24532	TAC	-	-
21	Asn	24691	24620	GTT	-	-
22	Arg	24778	24706	TCT	-	-
23	Tyr	24888	24805	GTA	-	-
24	Ser	24993	24902	GCT	-	-
