# Supplementary material for: The complete mitochondrial genome of a wild-collected Kappaphycus malesianus (Solieriaceae, Rhodophyta)
Source: Mitochondrial DNA B Resour. 2023 Mar 10;8(3):359–63. doi: 10.1080/23802359.2023.2183728 (PMC10013388; doi:10.1080/23802359.2023.2183728)
Supplement: Supplemental Material [file TMDN_A_2183728_SM1235.zip › suppl_data/Kmalesianus_mitogenome_TableS3.xlsx]

## Sheet: Table_S3
Table S3. List of species used for phylogenetic analysis.
Species	GenBank Accession No.	Reference
Betaphycus gelatinus	NC_036431.1	Li et al. 2018
Chondrus crispus	NC_001677.2	Leblanc et al. 1995
Eucheuma denticulatum	NC_036432.1	Li et al. 2018
Gelidium elegans	NC_026053.1	Yang et al. 2015
Kappaphycus alvarezii	NC_031814.1	Li et al. 2018
Kappaphycus striatus	NC_024265.1	Tablizo and Lluisma 2014
Kappaphycus malesianus	OP474152	This study
Mastocarpus papillatus	NC_031166.1	Sissini et al. 2016
Riquetophycus sp.	KJ398161.1	Yang et al. 2015
